# Supplementary material for: miR-669a-5p promotes adipogenic differentiation and induces browning in preadipocytes
Source: Adipocyte. 2022 Jan 30;11(1):120–32. doi: 10.1080/21623945.2022.2030570 (PMC8803067; doi:10.1080/21623945.2022.2030570)
Supplement: Supplemental Material [file KADI_A_2030570_SM9851.zip]

Archive with 9 entries (8 files):
- supplementary/
- supplementary/Figure S1.tif
- supplementary/Figure S2.tif
- supplementary/Figure S3.tif
- supplementary/Figure S4.tif
- supplementary/Figure S5.tif
- supplementary/Figure S6.tif
- supplementary/supplymental material Figure ligends.docx
- supplementary/Table S1.docx
